# Supplementary material for: Clinical Efficacy of Hypofractionated Proton Beam Therapy for Intrahepatic Cholangiocarcinoma
Source: Cancers (Basel). 2022 Nov 12;14(22):5561. doi: 10.3390/cancers14225561 (PMC9688899; doi:10.3390/cancers14225561)
Supplement: Supplementary file 1 [file cancers-14-05561-s001.zip]

Archive with 1 entries (1 files):
- cancers-2022287-supplementary.pdf
